# Supplementary material for: Sex Differences in Clinical Features in Gout: A Nationwide Retrospective Cohort Study
Source: J Clin Med. 2024 Nov 24;13(23):7095. doi: 10.3390/jcm13237095 (PMC11642280; doi:10.3390/jcm13237095)
Supplement: Supplementary file 1 [file jcm-13-07095-s001.zip]

Archive with 1 entries (1 files):
- jcm-3286731-supplementary.pdf
